# Supplementary material for: A molecular assessment of Ostertagia leptospicularis and Spiculopteragia asymmetrica among wild fallow deer in Northern Ireland and implications for false detection of livestock-associated species
Source: Parasit Vectors. 2024 Mar 18;17:141. doi: 10.1186/s13071-024-06147-2 (PMC10949651; doi:10.1186/s13071-024-06147-2)
Supplement: Supplementary file 2 — Additional file 2. Table S1 - Primers and cycling conditions used for PCR. [file 13071_2024_6147_MOESM2_ESM.xlsx]

## Sheet: Sheet1
Host	Target species	Primer name (gel images Fig. S3)	F primer	F seq	R primer	R seq	Touchdown step?†	Annealing ToC **	Os. lep hit?*	Sp. asym hit?*	Size (bp)	Reference	DOI
Cattle	Cooperia onchophora	C. oncophora 1	CoonFd1	TATAGTAATATGAACATTTCTGAATGATATC	ITS2GR	GCTAAATGATATGCTTAAGTTCAGC	Yes	54	nd	nd	177	Bisset 2014	https://doi.org/10.1016/j.vetpar.2013.12.002
Cattle	Cooperia onchophora	C. oncophora 2	ITS-F	CACGAATTGCAGACGCTTAG	CoonRv1	CTATAACGGGATTTGTCAAAACAGA	Yes	54	nd	nd	173	Bisset 2014
Cattle	Ostertagia ostertagi	O. ostertagi 1	ITS-F	CACGAATTGCAGACGCTTAG	OsosRv1	CAATGTTAACGTCATGTTGCATTTCA	Yes	54	nd	nd	207	Bisset 2014
Cattle	Ostertagia ostertagi	O. ostertagi 2	ITS-F	CACGAATTGCAGACGCTTAG	OsosRv2	AGTACATTCAAATAGTGGTAATATATTCAG	Yes	54	nd	nd	256	Bisset 2014
Cattle	Ostertagia ostertagi	O. ostertagi 3	F	ATGAAACTACTACAGTGTGGCTAGTTCA	R	TTCTTGAACTGGAATGGGAATTATCA		55	nd	nd	91	Höglund 2013	https://doi.org/10.1016/j.vetpar.2013.04.044
Cattle	Ostertagia ostertagi	O. ostertagi 4	F	TAAAAGTCGTAACAAGGTATCTGTAGGT	R	GTCTCAAGCTCAACCATAACCAACCATTGG		55	Hit!	nd	257	Zarlenga 2001	https://doi.org/10.1016/S0304-4017(01)00410-1
Sheep	Chabertia ovina	C. ovina 1	ChovFd2	CAGCGACTAAGAATGCTTTGG	ITS2GR	GCTAAATGATATGCTTAAGTTCAGC	Yes	54	nd	nd	115/117	Bisset 2014
Sheep	Chabertia ovina	C. ovina 2	F	CATGTGTGATCCTCGTACTAGATAAGA	R	ATGAACCGTACACCGTTGTCA		52	nd	nd	158	Wimmer 2004	https://doi.org/10.1016/j.ijpara.2003.11.022
Sheep	Cooperia curticei	C. curticei 1	CocuFd3	TAATGGCATTTGTCTACATTGGTTC	ITS2GR	GCTAAATGATATGCTTAAGTTCAGC	Yes	54	nd	nd	252	Bisset 2014
Sheep	Cooperia curticei	C. curticei 2	F	GATGGATCATCGTCGAAACC	R	CAACCAATCCTCATAGAGTA		55	nd	nd	203	Amarante 2013	https://doi.org/10.1017/S0022149X13000412
Sheep	Cooperia curticei	C. curticei 3	F	TATACTACAGTGTGGCTAGCG	R	TCATACCATTCAGAAATGTTC		52	nd	nd	143	Burgess 2012	https://doi.org/10.1016/j.vetpar.2012.04.009
Sheep	Haemonchus contortus	H. contortus 1	HacoFd1	CAACGTGATGTTATGAAATTGTAACA	ITS2GR	GCTAAATGATATGCTTAAGTTCAGC	Yes	54	nd	nd	189	Bisset 2014
Sheep	Haemonchus contortus	H. contortus 2	HacoFd3	CATGTATGGCGACGATGTTCTT	ITS2GR	GCTAAATGATATGCTTAAGTTCAGC	Yes	54	nd	nd	90	Bisset 2014
Sheep	Haemonchus contortus	H. contortus 3	ITS2GF	CACGAATTGCAGACGCTTAG	HacoRv2	TCATATCATTCAGGGATGTTACAATTT	Yes	54	nd	nd	224	Bisset 2014
Sheep	Haemonchus contortus	H. contortus 4	ITS2GF	CACGAATTGCAGACGCTTAG	HacoRv3	CTTGAACTGAAATGGGAATTGTCT	Yes	54	Hit!	Hit!	170	Bisset 2014
Sheep	Haemonchus contortus	H. contortus 5	F	TGTCGAACACGAAACTCGTC	R	TGTGTCTCTACCGCCCGAGT		58	nd	nd	260	Amarante 2017	https://doi.org/10.1017/S0022149X16000882
Sheep	Oesophagostomum venulosum	O. venulosum 1	ITS2GF	CACGAATTGCAGACGCTTAG	OeveRv1	CGACTACGGTTGTCTCATTTCA	Yes	54	nd	nd	323/327/329	Bisset 2014
Sheep	Oesophagostomum venulosum	O. venulosum 2	ITS2GF	CACGAATTGCAGACGCTTAG	OeveRv2	ATACATGCATGCATACATCACATG	Yes	54	nd	nd	246/250/252	Bisset 2014
Sheep	Oesophagostomum venulosum	O. venulosum 3	F	CGTGTGTGTGATCCTCGTTC	R	CGGTTGTCTCATTTCACAGG		58	nd	nd	182	Bandyopadhyay 2010	https://doi.org/10.1007/s12595-009-0014-4
Sheep	Teladorsagia circumcincta	T. circumcincta 1	ITS2GF	CACGAATTGCAGACGCTTAG	TeciRv1	GTACATTCAAATAGTAGCAATACGC	Yes	54	nd	nd	267/269	Bisset 2014
Sheep	Teladorsagia circumcincta	T. circumcincta 2	TeciFd2	ATGCAACATGACGTACGACG	ITS2GR	GCTAAATGATATGCTTAAGTTCAGC	Yes	54	nd	nd	201	Bisset 2014
Sheep	Teladorsagia circumcincta	T. circumcincta 3	TeciFd3	AAACTACTACAGTGTGGCTAACATA	ITS2GR	GCTAAATGATATGCTTAAGTTCAGC	Yes	54	Hit!	Hit!	295/297	Bisset 2014
Sheep	Teladorsagia circumcincta	T. circumcincta 4	F	ATACCGCATGGTGTGTACGG	R	CAGGAACGTTACGACGGTAAT		52	nd	nd	421	Burgess 2012
Sheep	Teladorsagia circumcincta	T. circumcincta 5	F	TCACATTTTTGTGTCACAATTATC	R	CAGGAACGTTACGACGGTAAT		52	nd	nd	320	Wimmer 2004
Sheep	Trichostrongylus axei	T. axei 1	TraxFd1	CAAATATTGTGATAATTCCCATTTTAGTTT	ITS2GR	GCTAAATGATATGCTTAAGTTCAGC	Yes	54	Hit!	Hit!	236	Bisset 2014
Sheep	Trichostrongylus axei	T. axei 2	TraxFd2	GATGTTAATGTTGAACGACATTAATATC	ITS2GR	GCTAAATGATATGCTTAAGTTCAGC	Yes	54	nd	nd	186	Bisset 2014
Sheep	Trichostrongylus axei	T. axei 3	F	AGGGATATTAATGTCGTTCA	R	TGATAATTCCCATTTTAGTTT		52	nd	nd	72	Wimmer 2004
Sheep	Trichostrongylus colubriformis	T. colubriformis 1	ITS2GF	CACGAATTGCAGACGCTTAG	TrcoRv1	ACATCATACAGGAACATTAATGTCA	Yes	54	nd	nd	232	Bisset 2014
Sheep	Trichostrongylus colubriformis	T. colubriformis 2	ITS2GF	CACGAATTGCAGACGCTTAG	TrcoRv2	ATTATTCTTGAACTGAARTGGGAATC	Yes	54	Hit!	Hit!	180	Bisset 2014
Sheep	Trichostrongylus colubriformis	T. colubriformis 3	F	CCCGTTAGAGCTCTGTATA	R	TGCGTACTCAACCACCACTAT		52	nd	nd	165	Burgess 12
Sheep	Trichostrongylus vitrinus	T. vitrinus 1	TrviFd1	ATGTGAACGTGTTGTCACTGTTTA	ITS2GR	GCTAAATGATATGCTTAAGTTCAGC	Yes	54	Hit!	Hit!	150	Bisset 2014
Sheep	Trichostrongylus vitrinus	T. vitrinus 2	TrviFd2	CAATTATCATTTGTATTGCAACCTGAT	ITS2GR	GCTAAATGATATGCTTAAGTTCAGC	Yes	54	Hit!	Hit!	69	Bisset 2014
na	Pan-nematode	Pan-nematode 1	ITS2GF	CACGAATTGCAGACGCTTAG	ITS2GR	GCTAAATGATATGCTTAAGTTCAGC	Yes	54	Hit!	Hit!	~370	Bisset 2014
na	Pan-nematode	Pan-nematode 2	NC1	ATTGCGCCATCGGGTTCATTCC	NC2	TTAGTTTCTTTTCCTCCGCT		52	Hit!	Hit!	~370	Gasser 1993	https://doi.org/10.1093/nar/21.10.2525
