# Supplementary material for: A molecular assessment of Ostertagia leptospicularis and Spiculopteragia asymmetrica among wild fallow deer in Northern Ireland and implications for false detection of livestock-associated species
Source: Parasit Vectors. 2024 Mar 18;17:141. doi: 10.1186/s13071-024-06147-2 (PMC10949651; doi:10.1186/s13071-024-06147-2)
Supplement: Supplementary file 3 — Additional file 3. Table S2 - ITS-2 Sanger sequences for each individual analysed. [file 13071_2024_6147_MOESM3_ESM.xlsx]

## Sheet: Sheet1
Deer ID	Sample label	Species designation	Sequence	Highest ID hit (Genbank Accession)	Identity similarity (%)
142301	A2	Ostertagia leptospicularis	CTGTTTGTCGAATGGTATTTATCACTTAATTGTGATAATTCCCATTTCAGTTCAAGAAAATACATGCAACATAACGTTAACATGATGTTAACGTTGCTGAATGATATGAATATATATTATCACTATTTGAATGTACTCAATGAATATGAGATTGATTCAAATAGGGACATGTATGGTAATATATGTTCAATGTATCATTTGAAATTGCAACCTGAACTCAGGCGTGATTACCCGCTGAACTTAAGCATATCATTTAGCG	KC998722.1	0.9807
142301	A3	Ostertagia leptospicularis	TATAACACTGTTTGTCGAATGGTATTTATCACTTAATTGTGATAATTCCCATTTCAGTTCAAGAAAATACATGCAACATAACGTTAACATGATGTTAACGTTGCTGAATGATATGAATATATATTATCACTATTTGAATGTACTCAATGAATATGAGATTGATTCAAATAGGGACATGTATGGTAATATATGTTCAATGTATCATTTGAAATTGCAACCTGAACTCAGGCGTGATTACCCGCTGAACTTAAGCATATCATTTAGCGGA	KC998722.1	0.9813
142301	A8	Ostertagia leptospicularis	GGTATTTATCACTTAATTTGTGATAATTCCCATTTCAGTTCAAGAAAATACATGCAACATAACGTTAACATGATGTTAACGTTGCTGAATGATATGAATATATATTATCACTATTTGAATGTACTCAATGAATATGAGATTGATTCAAATAGGGACATGTATGGTAATATATGTTCAATGTATCATTTGAAATTGCAACCTGAACTCAGGCGTGATTACCCGCTGAACTTAAGCATATCATTTAGCGGA	KC998722.1	0.9759
142301	A9	Ostertagia leptospicularis	TTGTGATAATTCCCATTTCAGTTCAAGAAAATACATGCAACATAACGTTAACATGATGTTAACGTNGCTGAATGATATGAATATATATTATCACTATTTGAATGTACTCAATGAATATGAGATTGATTCAAATAGGGACATGTATGGTAATATATGTTCAATGTATCATTTGAAATTGCAACCTGAACTCAGGCGTGATTACCCGCTGAACTTAAGCATATCATTTAGCGGA	KC998722.1	0.9784
142323	C11	Ostertagia leptospicularis	CACTGTTTGTCGAATGGTATTTATCACTTAATTGTGATAATTCCCATTTCAGTTCAAGAAAATACATGCAACATAACGTTAACATGATGTTAACGTTGCTGAATGATATGAATATATATTATCACTATTTGAATGTACTCAATGAATATGAGATTGATTCAAATAGGGACATGTATGGTAATATATGTTCAATGTATCATTTGAAATTGCAACCTGAACTCAGGCGTGATTACCCGCTGAACTTAAGCATATCATTTAGCGGAGGA	KC998722.1	0.9812
142323	C12	Ostertagia leptospicularis	CACTGTTTGTCGAATGGTATTTATCACTTAATTGTGATAATTCCCATTTCAGTTCAAGAAAATACATGCAACATAACGTTAACATGATGTTAACGTTGCTGAATGATATGAATATATATTATCACTATTTGAATGTACTCAATGAATATGAGATTGATTCAAATAGGGACATGTATGGTAATATATGTTCAATGTATCATTTGAAATTGCAACCTGAACTCAGGCGTGATTACCCGCTGAACTTAAGCATATCATTTAGCGGAGGA	KC998722.1	0.9812
142323	C14	Ostertagia leptospicularis	CACTGTTTGTCGAATGGTATTTATCACTTAATTGTGATAATTCCCATTTCAGTTCAAGAAAATACATGCAACATAACGTTAACATGATGTTAACGTTGCTGAATGATATGAATATATATTATCACTATTTGAATGTACTCAATGAATATGAGATTGATTCAAATAGGGACATGTATGGTAATATATGTTCAATGTATCATTTGAAATTGCAACCTGAACTCAGGCGTGATTACCCGCTGAACTTAAGCATATCATTTAGCGGAGGA	KC998722.1	0.9812
142323	C15	Ostertagia leptospicularis	AATGGTATTTATCACTTAATTGTGATAATTCCCATTTCAGTTCAAGAAAATACATGCAACATAACGTTAACATGATGTTAACGTTGCTGAATGATATGAATATATATTATCACTATTTGAATGTACTCAATGAATATGAGATTGATTCAAATAGGGACATGTATGGTAATATATGTTCAATGTATCATTTGAAATTGCAACCTGAACTCAGGCGTGATTACCCGCTGAACTTAAGCATATCATTTAGCGGA	KC998722.1	0.9801
142323	C16	Ostertagia leptospicularis	CATATAACACTGTTTGTCGAATGGTATTTATCACTTAATTGTGATAATTCCCATTTCAGTTCAAGAAAATACATGCAACATAACGTTAACATGATGTTAACGTTGCTGAATGATATGAATATATATTATCACTATTTGAATGTACTCAATGAATATGAGATTGATTCAAATAGGGACATGTATGGTAATATATGTTCAATGTATCATTTGAAATTGCAACCTGAACTCAGGCGTGATTACCCGCTGAACTTAAGCATATCATTTAGCGGAGGA	KC998722.1	0.978
142323	C17	Ostertagia leptospicularis	ATAACACTGTTTGTCGAATGGTATTTATCACTTAATTGTGATAATTCCCATTTCAGTTCAAGAAAATACATGCAACATAACGTTAACATGATGTTAACGTTGCTGAATGATATGAATATATATTATCACTATTTGAATGTACTCAATGAATATGAGATTGATTCAAATAGGGACATGTATGGTAATATATGTTCAATGTATCATTTGAAATTGCAACCTGAACTCAGGCGTGATTACCCGCTGAACTTAAGCATATCATTTAGCGGAGGA	KC998722.1	0.9815
142323	C2	Ostertagia leptospicularis	CACTGTTTGTCGAATGGTATTTATCACTTAATTGTGATAATTCCCATTTCAGTTCAAGAAAATACATGCAACATAACGTTAACATGATGTTAACGTTGCTGAATGATATGAATATATATTATCACTATTTGAATGTACTCAATGAATATGAGATTGATTCAAATAGGGACATGTATGGTAATATATGTTCAATGTATCATTTGAAATTGCAACCTGAACTCAGGCGTGATTACCCGCTGAACTTAAGCATATCATTTAGCGGAGGA	KC998722.1	0.9812
142323	C5	Ostertagia leptospicularis	TATAACACTGTTTGTCGAATGGTATTTATCACTTAATTGTGATAATTCCCATTTCAGTTCAAGAAAATACATGCAACATAACGTTAACATGATGTTAACGTTGCTGAATGATATGAATATATATTATCACTATTTGAATGTACTCAATGAATATGAGATTGATTCAAATAGGGACATGTATGGTAATATATGTTCAATGTATCATTTGAAATTGCAACCTGAACTCAGGCGTGATTACCCGCTGAACTTAAGCATATCATTTAGCGGAGGA	KC998722.1	0.9815
142323	C6	Ostertagia leptospicularis	CACTGTTTGTCGAATGGTATTTATCACTTAATTGTGATAATTCCCATTTCAGTTCAAGAAAATACATGCAACATAACGTTAACATGATGTTAACGTTGCTGAATGATATGAATATATATTATCACTATTTGAATGTACTCAATGAATATGAGATTGATTCAAATAGGGACATGTATGGTAATATATGTTCAATGTATCATTTGAAATTGCAACCTGAACTCAGGCGTGATTACCCGCTGAACTTAAGCATATCATTTAGCGGAGGA	KC998722.1	0.9812
142323	C7	Ostertagia leptospicularis	CACTGTTTGTCGAATGGTATTTATCACTTAATTGTGATAATTCCCATTTCAGTTCAAGAAAATACATGCAACATAACGTTAACATGATGTTAACGTTGCTGAATGATATGAATATATATTATCACTATTTGAATGTACTCAATGAATATGAGATTGATTCAAATAGGGACATGTATGGTAATATATGTTCAATGTATCATTTGAAATTGCAACCTGAACTCAGGCGTGATTACCCGCTGAACTTAAGCATATCATTTAGCGGAGGA	KC998722.1	0.9812
142323	C8	Ostertagia leptospicularis	CACTGTTTGTCGAATGGTATTTATCACTTAATTGTGATAATTCCCATTTCAGTTCAAGAAAATACATGCAACATAACGTTAACATGATGTTAACGTTGCTGAATGATATGAATATATATTATCACTATTTGAATGTACTCAATGAATATGAGATTGATTCAAATAGGGACATGTATGGTAATATATGTTCAATGTATCATTTGAAATTGCAACCTGAACTCAGGCGTGATTACCCGCTGAACTTAAGCATATCATTTAGCGGAGGA	KC998722.1	0.9812
140032	F3	Ostertagia leptospicularis	CACTGTTTGTCGAATGGTATTTATCACTTGATTGTGATAATTCCCATTTCAGTTCAAGAAAACACATGCAACATAACGTTAACATAATGTTAACGTTGCTGAATGATATGAATATATATTATCACTATTTGAATGTACTCAATGAATATGAGATTGATTCAAATAGGGACATGTATGGTAATGTATGTTCAATGTATCATTTGAAATTGCAACCTGAGCTCAGGCGTGATTACCCGCTGAACTTAAGCATATCATTTAGCGGAGGA	KC998722.1	1
140032	F4	Ostertagia leptospicularis	ACTGTTTGTCGAATGGTATTTATCACTTAATTGTGATAATTCCCATTTCAGTTCAAGAAAATACATGCAACATAACGTTAACATGATGTTAACGTTGCTGAATGATATGAATATATATTATCACTATTTGAATGTACTCAATGAATATGAGATTGATTCAAATAGGGACATGTATGGTAATATATGTTCAATGTATCATTTGAAATTGCAACCTGAACTCAGGCGTGATTACCCGCTGAACTTAAGCATATCATTTAGCGGAGGA	KC998722.1	0.9811
140032	F8	Ostertagia leptospicularis	TATAACACTGTTTGTCGAATGGTATTTATCACTTAATTGTGATAATTCCCATTTCAGTTCAAGAAAATACATGCAACATAACGTTAACATGATGTTAACGTTGCTGAATGATATGAATATATATTATCACTATTTGAATGTACTCAATGAATATGAGATTGATTCAAATAGGGACATGTATGGTAATATATGTTCAATGTATCATTTGAAATTGCAACCTGAACTCAGGCGTGATTACCCGCTGAACTTAAGCATATCATTTAGCGGAGGA	KC998722.1	0.9815
14234	G10	Ostertagia leptospicularis	CACTGTTTGTCGAATGGTATTTATCACTTAATTGTGATAATTCCCATTTCAGTTCAAGAAAATACATGCAACATAACGTTAACATGATGTTAACGTTGCTGAATGATATGAATATATATTATCACTATTTGAATGTACTCAATGAATATGAGATTGATTCAAATAGGGACATGTATGGTAATATATGTTCAATGTATCATTTGAAATTGCAACCTGAACTCAGGCGTGATTACCCGCTGAACTTAAGCATATCATTTAGCGGAGGA	KC998722.1	0.9812
14234	G12	Ostertagia leptospicularis	CACTGTTTGTCGAATGGTATTTATCACTTAATTGTGATAATTCCCATTTCAGTTCAAGAAAATACATGCAACATAACGTTAACATGATGTTAACGTTGCTGAATGATATGAATATATATTATCACTATTTGAATGTACTCAATGAATATGAGATTGATTCAAATAGGGACATGTATGGTAATATATGTTCAATGTATCATTTGAAATTGCAACCTGAACTCAGGCGTGATTACCCGCTGAACTTAAGCATATCATTTAGCGGAGGA	KC998722.1	0.9812
14234	G14	Ostertagia leptospicularis	GGTATTTATCACTTAATTGTGATAATTCCCATTTCAGTTCAAGAAAATACATGCAACATAACGTTAACATGATGTTAACGTTGCTGAATGATATGAATATATATTATCACTATTTGAATGTACTCAATGAATATGAGATTGATTCAAATAGGGACATGTATGGTAATATATGTTCAATGTATCATTTGAAATTGCAACCTGAACTCAGGCGTGATTACCCGCTGAACTTAAGCAATCATTTAGCGGAGGA	KC998722.1	1
14234	G9	Ostertagia leptospicularis	CACTGTTTGTCGAATGGTATTTATCACTTAATTGTGATAATTCCCATTTCAGTTCAAGAAAATACATGCAACATAACGTTAACATGATGTTAACGTTGCTGAATGATATGAATATATATTATCACTATTTGAATGTACTCAATGAATATGAGATTGATTCAAATAGGGACATGTATGGTAATATATGTTCAATGTATCATTTGAAATTGCAACCTGAACTCAGGCGTGATTACCCGCTGAACTTAAGCATATCATTTAGCGGAGGA	KC998722.1	0.9812
142301	A	Spiculopteragia asymmetrica	TTGTGACAATTCCCATTTCAGTTCAAGAATAACATATGCAACATAACGTTGTAACGTTGTCATGACGTTCTAACGTTCCTGAATGATTTGAACATGTTGTCACTGTTTAAATGTACTCAGTGAATTTGAGATTGATTTAAACGGGGACCTGTATGACAATCATTGTTCATGAATCATTTGTATTGCAACCTGAGCTCAGGCGTGATTACCCGCTGAACTTAAGCATATCATTTAGCGGA	AF480617.1	1
142301	A11	Spiculopteragia asymmetrica	GTACTTGTCCTTTATTGTGACAATTCCCATTTCAGTTCAAGAATAACATATGCAACATAACGTTGTAACGTTGTCATGACGTTCTAACGTTCCTGAATGATTTGAACATGTTGTCACTGTTTAAATGTACTCAGTGAATTTGAGATTGATTTAAACGGGGACCTGTATGACAATCATTGTTCATGAATCATTTGTATTGCAACCTGAGCTCAGGCGTGATTACCCGCTGAACTTAAGCATATCATTTAGCGGAG	AF480617.1	0.9959
142301	A5	Spiculopteragia asymmetrica	TTGTCGAATGGTACTTGTCCTTTATTGTGACAATTCCCATTTCAGTTCAAGAATAACATATGCAACATAACGTTGTAACGTTGTCATGACGTTCTAACGTTCCTGAATGATTTGAACATGTTGTCACTGTTTAAATGTACTCAGTGAATTTGAGATTGATTTAAACGGGGACCTGTATGACAATCATTGTTCATGAATCATTTGTATTGCAACCTGAGCTCAGGCGTGATTACCCGCTGAACTTAAGCATATCATTTAGCGG	AF480617.1	0.9961
142301	A6	Spiculopteragia asymmetrica	TGACATCCCATTTCAGTTCAAGAATAACATATGCAACATAACGTTGTAACGTTGTCATGACGTTCTAACGTTCCTGAANGATTGAACATGTTGTCACNGTTTAANNGTACTNAGTGAATTTGAGATTGATTTAAACGGGGACCTGTATGACAATCATTGTTCATGAATCATTTGTATTGCAACCTGAGCTCAGGCGTGATTACCCGCTGAACTTAAGCATATCATTTAGCGGA	AF480617.1	0.9648
142301	A7	Spiculopteragia asymmetrica	GGTACTTGTCCTTTATTGTGACAATTCCCATTTCAGTTCAAGAATAACATATGCAACATAACGTTGTAACGTTGTCATGACGTTCTAACGTTCCTGAATGATTTGAACATGTTGTCACTGTTTAAATGTACTCAGTGAATTTGAGATTGATTTAAACGGGGACCTGTATGACAATCATTGTTCATGAATCATTTGTATTGCAACCTGAGCTCAGGCGTGATTACCCGCTGAACTTAAGCATATCATTTAGCG	AF480617.1	0.9959
140048	B1	Spiculopteragia asymmetrica	ACTGTTTGTCGAATGGTACTTGTCCTTTATTGTGACAATTCCCATTTCAGTTCAAGAATAACATATGCAACATAACGTTGTAACGTTGTCATGACGTTCTAACGTTCCTGAATGATTTGAACATGTTGTCACTGTTTAAATGTACTCAGTGAATTTGAGATTGATTTAAACGGGGACCTGTATGACAATCATTGTTCATGAATCATTTGTATTGCAACCTGAGCTCAGGCGTGATTACCCGCTGAACTTAAGCATATCATTTAGCGGAGGA	AF480617.1	0.9961
140048	B12	Spiculopteragia asymmetrica	CACTGTTTGTCGAATGGTACTTGTCCTTTATTGTGACAATTCCCATTTCAGTTCAAGAATAACATATGCAACATAACGTTGTAACGTTGTCATGACGTTCTAACGTTCCTGAATGATTTGAACATGTTGTCACTGTTTAAATGTACTCAGTGAATTTGAGATTGATTTAAACGGGGACCTGTATGACAATCATTGTTCATGAATCATTTGTATTGCAACCTGAGCTCAGGCGTGATTACCCGCTGAACTTAAGCATATCATTTAGCGGAGGA	AF480617.1	0.9962
140048	B13	Spiculopteragia asymmetrica	GTTTGTCGAATGGTACTTGTCCTTTATTGTGACAATTCCCATTTCAGTTCAAGAATAACATATGCAACATAACGTTGTAACGTTGTCATGACGTTCTAACGTTCCTGAATGATTTGAACATGTTGTCACTGTTTAAATGTACTCAGTGAATTTGAGATTGATTTAAACGGGGACCTGTATGACAATCATTGTTCATGAATCATTTGTATTGCAACCTGAGCTCAGGCGTGATTACCCGCTGAACTTAAGCATATCATTTAGCGGAGGA	AF480617.1	0.9961
140048	B14	Spiculopteragia asymmetrica	CACTGTTTGTCGAATGGTACTTGTCCTTTATTGTGACAATTCCCATTTCAGTTCAAGAATAACATATGCAACATAACGTTGTAACGTTGTCATGACGTTCTAACGTTCCTGAATGATTTGAACATGTTGTCACTGTTTAAATGTACTCAGTGAATTTGAGATTGATTTAAACGGGGACCTGTATGACAATCATTGTTCATGAATCATTTGTATTGCAACCTGAGCTCAGGCGTGATTACCCGCTGAACTTAAGCATATCATTTAGCGGAGGA	AF480617.1	0.9962
140048	B15	Spiculopteragia asymmetrica	TACTTGTCCTTTATTGTGACAATTCCCATTTCAGTTCAAGAATAACATATGCAACATAACGTTGTAACGTTGTCATGACGTTCTAACGTTCCTGAATGATTTGAACATGTTGTCACTGTTTAAATGTACTCAGTGAATTTGAGATTGATTTAAACGGGGACCTGTATGACAATCATTGTTCATGAATCATTTGTATTGCAACCTGAGCTCAGGCGTGATTACCCGCTGAACTTAAGCATATCATTTAGCGGAGGA	AF480617.1	0.9959
140048	B16	Spiculopteragia asymmetrica	ACTGTTTGTCGAATGGTACTTGTCCTTTATTGTGACAATTCCCATTTCAGTTCAAGAATAACATATGCAACATAACGTTGTAACGTTGTCATGACGTTCTAACGTTCCTGAATGATTTGAACATGTTGTCACTGTTTAAATGTACTCAGTGAATTTGAGATTGATTTAAACGGGGACCTGTATGACAATCATTGTTCATGAATCATTTGTATTGCAACCTGAGCTCAGGCGTGATTACCCGCTGAACTTAAGCATATCATTTAGCGGAGGA	AF480617.1	0.9961
140048	B17	Spiculopteragia asymmetrica	ACTGTTTGTCGAATGGTACTTGTCCTTTATTGTGACAATTCCCATTTCAGTTCAAGAATAACATATGCAACATAACGTTGTAACGTTGTCATGACGTTCTAACGTTCCTGAATGATTTGAACATGTTGTCACTGTTTAAATGTACTCAGTGAATTTGAGATTGATTTAAACGGGGACCTGTATGACAATCATTGTTCATGAATCATTTGTATTGCAACCTGAGCTCAGGCGTGATTACCCGCTGAACTTAAGCATATCATTTAGCGGAGGA	AF480617.1	0.9961
140048	B2	Spiculopteragia asymmetrica	GGTACTTGTCCTTTATTGTGACAATTCCCATTTCAGTTCAAGAATAACATATGCAACATAACGTTGTAACGTTGTCATGACGTTCTAACGTTCCTGAATGATTTGAACATGTTGTCACTGTTTAAATGTACTCAGTGAATTTGAGATTGATTTAAACGGGGACCTGTATGACAATCATTGTTCATGAATCATTTGTATTGCAACCTGAGCTCAGGCGTGATTACCCGCTGAACTTAAGCATATCATTTAGCGGAGG	AF480617.1	0.9959
140048	B3	Spiculopteragia asymmetrica	ATGTATACACTGTTTGTCGAATGGTACTTGTCCTTTATTGTGACAATTCCCATTTCAGTTCAAGAATAACATATGCAACATAACGTTGTAACGTTGTCATGACGTTCTAACGTTCCTGAATGATTTGAACATGTTGTCACTGTTTAAATGTACTCAGTGAATTTGAGATTGATTTAAACGGGGACCTGTATGACAATCATTGTTCATGAATCATTTGTATTGCAACCTGAGCTCAGGCGTGATTACCCGCTGAACTTAAGCATATCATTTAGCGGANGAAAAGAAACTAAAAAAACCCGCTGANCTTAAG	AF480617.1	0.9925
140048	B4	Spiculopteragia asymmetrica	ATGTATAACACTGTTTGTCGAATGGTACTTGTCCTTTATTGTGACAATTCCCATTTCAGTTCAAGAATAACATATGCAACATAACGTTGTAACGTTGTCATGACGTTCTAACGTTCCTGAATGATTTGAACATGTTGTCACTGTTTAAATGTACTCAGTGAATTTGAGATTGATTTAAACGGGGACCTGTATGACAATCATTGTTCATGAATCATTTGTATTGCAACCTGAGCTCAGGCGTGATTACCCGCTGAACTTAAGCATATCATTTAGCGGAGGA	AF480617.1	0.9963
140048	B5	Spiculopteragia asymmetrica	CACTGTTTGTCGAATGGTACTTGTCCTTTATTGTGACAATTCCCATTTCAGTTCAAGAATAACATATGCAACATAACGTTGTAACGTTGTCATGACGTTCTAACGTTCCTGAATGATTTGAACATGTTGTCACTGTTTAAATGTACTCAGTGAATTTGAGATTGATTTAAACGGGGACCTGTATGACAATCATTGTTCATGAATCATTTGTATTGCAACCTGAGCTCAGGCGTGATTACCCGCTGAACTTAAGCATATCATTTAGCGGAGGA	AF480617.1	0.9962
140048	B6	Spiculopteragia asymmetrica	CACTGTTTGTCGAATGGTACTTGTCCTTTATTGTGACAATTCCCATTTCAGTTCAAGAATAACATATGCAACATAACGTTGTAACGTTGTCATGACGTTCTAACGTTCCTGAATGATTTGAACATGTTGTCACTGTTTAAATGTACTCAGTGAATTTGAGATTGATTTAAACGGGGACCTGTATGACAATCATTGTTCATGAATCATTTGTATTGCAACCTGAGCTCAGGCGTGATTACCCGCTGAACTTAAGCATATCATTTAGCGGAGGA	AF480617.1	0.9962
140048	B8	Spiculopteragia asymmetrica	CACTGTTTGTCGAATGGTACTTGTCCTTTATTGTGACAATTCCCATTTCAGTTCAAGAATAACATATGCAACATAACGTTGTAACGTTGTCATGACGTTCTAACGTTCCTGAATGATTTGAACATGTTGTCACTGTTTAAATGTACTCAGTGAATTTGAGATTGATTTAAACGGGGACCTGTATGACAATCATTGTTCATGAATCATTTGTATTGCAACCTGAGCTCAGGCGTGATTACCCGCTGAACTTAAGCATATCATTTAGCGGAGGA	AF480617.1	0.9962
140048	B9	Spiculopteragia asymmetrica	CTGTTTGTCGAATGGTACTTGTCCTTTATTGTGACAATTCCCATTTCAGTTCAAGAATAACATATGCAACATAACGTTGTAACGTTGTCATGACGTTCTAACGTTCCTGAATGATTTGAACATGTTGTCACTGTTTAAATGTACTCAGTGAATTTGAGATTGATTTAAACGGGGACCTGTATGACAATCATTGTTCATGAATCATTTGTATTGCAACCTGAGCTCAGGCGTGATTACCCGCTGAACTTAAGCATATCATTTAGCGGAGGA	AF480617.1	0.9961
142323	C1	Spiculopteragia asymmetrica	ATGTATACACTGTTTGTCGAATGGTACTTGTCCTTTATTGTGACAATTCCCATTTCAGTTCAAGAATAACATATGCAACATAACGTTGTAACGTTGTCATGACGTTCTAACGTTCCTGAATGATTTGAACATGTTGTCACTGTTTAAATGTACTCAGTGAATTTGAGATTGATTTAAACGGGGACCTGTATGACAATCATTGTTCATGAATCATTTGTATTGCAACCTGAGCTCAGGCGTGATTACCCGCTGAACTTAAGCATATCATTTAGCGGAGGA	AF480617.1	0.9925
142323	C10	Spiculopteragia asymmetrica	ACTGTTTGTCGAATGGTACTTGTCCTTTATTGTGACAATTCCCATTTCAGTTCAAGAATAACATATGCAACATAACGTTGTAACGTTGTCATGACGTTCTAACGTTCCTGAATGATTTGAACATGTTGTCACTGTTTAAATGTACTCAGTGAATTTGAGATTGATTTAAACGGGGACCTGTATGACAATCATTGTTCATGAATCATTTGTATTGCAACCTGAGCTCAGGCGTGATTACCCGCTGAACTTAAGCATATCATTTAGCGGAGGA	AF480617.1	0.9961
142323	C3	Spiculopteragia asymmetrica	ACTGTTTGTCGAATGGTACTTGTCCTTTATTGTGACAATTCCCATTTCAGTTCAAGAATAACATATGCAACATAACGTTGTAACGTTGTCATGACGTTCTAACGTTCCTGAATGATTTGAACATGTTGTCACTGTTTAAATGTACTCAGTGAATTTGAGATTGATTTAAACGGGGACCTGTATGACAATCATTGTTCATGAATCATTTGTATTGCAACCTGAGCTCAGGCGTGATTACCCGCTGAACTTAAGCATATCATTTAGCGGAGGA	AF480617.1	0.9961
142323	C9	Spiculopteragia asymmetrica	TGTATAACACTGTTTGTCGAATGGTACTTGTCCTTTATTGTGACAATTCCCATTTCAGTTCAAGAATAACATATGCAACATAACGTTGTAACGTTGTCATGACGTTCTAACGTTCCTGAATGATTTGAACATGTTGTCACTGTTTAAATGTACTCAGTGAATTTGAGATTGATTTAAACGGGGACCTGTATGACAATCATTGTTCATGAATCATTTGTATTGCAACCTGAGCTCAGGCGTGATTACCCGCTGAACTTAAGCATATCATTTAGCGGAGGA	AF480617.1	0.9963
140049	D1	Spiculopteragia asymmetrica	CTGTTTGTCGAATGGTACTTGTCCTTTATTGTGACAATTCCCATTTCAGTTCAAGAATAACATATGCAACATAACGTTGTAACGTTGTCATGACGTTCTAACGTTCCTGAATGATTTGAACATGTTGTCACTGTTTAAATGTACTCAGTGAATTTGAGATTGATTTAAACGGGGACCTGTATGACAATCATTGTTCATGAATCATTTGTATTGCAACCTGAGCTCAGGCGTGATTACCCGCTGAACTTAAGCATATCATTTAGCGGAGGA	AF480617.1	0.9961
140049	D10	Spiculopteragia asymmetrica	CACTGTTTGTCGAATGGTACTTGTCCTTTATTGTGACAATTCCCATTTCAGTTCAAGAATAACATATGCAACATAACGTTGTAACGTTGTCATGACGTTCTAACGTTCCTGAATGATTTGAACATGTTGTCACTGTTTAAATGTACTCAGTGAATTTGAGATTGATTTAAACGGGGACCTGTATGACAATCATTGTTCATGAATCATTTGTATTGCAACCTGAGCTCAGGCGTGATTACCCGCTGAACTTAAGCATATCATTTAGCGGAGGA	AF480617.1	0.9962
140049	D11	Spiculopteragia asymmetrica	ACTGTTTGTCGAATGGTACTTGTCCTTTATTGTGACAATTCCCATTTCAGTTCAAGAATAACATATGCAACATAACGTTGTAACGTTGTCATGACGTTCTAACGTTCCTGAATGATTTGAACATGTTGTCACTGTTTAAATGTACTCAGTGAATTTGAGATTGATTTAAACGGGGACCTGTATGACAATCATTGTTCATGAATCATTTNTATTGCAACCTGAGCTCAGGCGTGATTACCCGCTGAACTTAAGCATATCATTTAGCGGAGGA	AF480617.1	0.9923
140049	D12	Spiculopteragia asymmetrica	ACTGTTTGTCGAATGGTACTTGTCCTTTATTGTGACAATTCCCATTTCAGTTCAAGAATAACATATGCAACATAACGTTGTAACGTTGTCATGACGTTCTAACGTTCCTGAATGATTTGAACATGTTGTCACTGTTTAAATGTACTCAGTGAATTTGAGATTGATTTAAACGGGGACCTGTATGACAATCATTGTTCATGAATCATTTGTATTGCAACCTGAGCTCAGGCGTGATTACCCGCTGAACTTAAGCATATCATTTAGCGGAGGA	AF480617.1	0.9961
140049	D13	Spiculopteragia asymmetrica	ACTGTTTGTCGAATGGTACTTGTCCTTTATTGTGACAATTCCCATTTCAGTTCAAGAATAACATATGCAACATAACGTTGTAACGTTGTCATGACGTTCTAACGTTCCTGAATGATTTGAACATGTTGTCACTGTTTAAATGTACTCAGTGAATTTGAGATTGATTTAAACGGGGACCTGTATGACAATCATTGTTCATGAATCATTTGTATTGCAACCTGAGCTCAGGCGTGATTACCCGCTGAACTTAAGCATATCATTTAGCGGAGGA	AF480617.1	0.9961
140049	D14	Spiculopteragia asymmetrica	TATGTATACACTGTTTGTCGAATGGTACTTGTCCTTTATTGTGACAATTCCCATTTCAGTTCAAGAATAACATATGCAACATAACGTTGTAACGTTGTCATGACGTTCTAACGTTCCTGAATGATTTGAACATGTTGTCACTGTTTAAATGTACTCAGTGAATTTGAGATTGATTTAAACGGGGACCTGTATGACAATCATTGTTCATGAATCATTTGTATTGCAACCTGAGCTCAGGCGTGATTACCCGCTGAACTTAAGCATATCATTTAGCGGAGGA	AF480617.1	0.9926
140049	D15	Spiculopteragia asymmetrica	CACTGTTTGTCGAATGGTACTTGTCCTTTATTGTGACAATTCCCATTTCAGTTCAAGAATAACATATGCAACATAACGTTGTAACGTTGTCATGACGTTCTAACGTTCCTGAATGATTTGAACATGTTGTCACTGTTTAAATGTACTCAGTGAATTTGAGATTGATTTAAACGGGGACCTGTATGACAATCATTGTTCATGAATCATTTGTATTGCAACCTGAGCTCAGGCGTGATTACCCGCTGAACTTAAGCATATCATTTAGCGGAGGA	AF480617.1	0.9962
140049	D2	Spiculopteragia asymmetrica	ATGTATAACACTGTTTGTCGAATGGTACTTGTCCTTTATTGTGACAATTCCCATTTCAGTTCAAGAATAACATATGCAACATAACGTTGTAACGTTGTCATGACGTTCTAACGTTCCTGAATGATTTGAACATGTTGTCACTGTTTAAATGTACTCAGTGAATTTGAGATTGATTTAAACGGGGACCTGTATGACAATCATTGTTCATGAATCATTTGTATTGCAACCTGAGCTCAGGCGTGATTACCCGCTGAACTTAAGCATATCATTTAGCGGAGGA	AF480617.1	0.9963
140049	D3	Spiculopteragia asymmetrica	ACTGTTTGTCGATGGTACTTGTCCTTTATTGTGACAATTCCCATTTCAGTTCAAGAATAACATATGCAACATAACGTTGTAACGTTGTCATGACGTTCTAACGTTCCTGAATGATTTGAACATGTTGTCACTGTTTAAATGTACTCAGTGAATTTGAGATTGATTTAAACGGGGACCTGTATGACAATCATTGTTCATGAATCATTTGTATTGCAACCTGAGCTCAGGCGTGATTACCCGCTGAACTTAAGCATATCATTTAGCGGAGGA	AF480617.1	0.9923
140049	D4	Spiculopteragia asymmetrica	CACTGTTTGTCGAATGGTACTTGTCCTTTATTGTGACAATTCCCATTTCAGTTCAAGAATAACATATGCAACATAACGTTGTAACGTTGTCATGACGTTCTAACGTTCCTGAATGATTTGAACATGTTGTCACTGTTTAAATGTACTCAGTGAATTTGAGATTGATTTAAACGGGGACCTGTATGACAATCATTGTTCATGAATCATTTGTATTGCAACCTGAGCTCAGGCGTGATTACCCGCTGAACTTAAGCATATCATTTAGCGGAGGA	AF480617.1	0.9962
140049	D6	Spiculopteragia asymmetrica	CTGTTTGTCGAATGGTACTTGTCCTTTATTGTGACAATTCCCATTTCAGTTCAAGAATAACATATGCAACATAACGTTGTAACGTTGTCATGACGTTCTAACGTTCCTGAATGATTTGAACATGTTGTCACTGTTTAAATGTACTCAGTGAATTTGAGATTGATTTAAACGGGGACCTGTATGACAATCATTGTTCATGAATCATTTGTATTGCAACCTGAGCTCAGGCGTGATTACCCGCTGAACTTAAGCATATCATTTAGCGGAGGA	AF480617.1	0.9961
140049	D7	Spiculopteragia asymmetrica	CACTGTTTGTCGAATGGTACTTGTCCTTTATTGTGACAATTCCCATTTCAGTTCAAGAATAACATATGCAACATAACGTTGTAACGTTGTCATGACGTTCTAACGTTCCTGAATGATTTGAACATGTTGTCACTGTTTAAATGTACTCAGTGAATTTGAGATTGATTTAAACGGGGACCTGTATGACAATCATTGTTCATGAATCATTTGTATTGCAACCTGAGCTCAGGCGTGATTACCCGCTGAACTTAAGCATATCATTTAGCGGAGGA	AF480617.1	0.9962
140049	D8	Spiculopteragia asymmetrica	CACTGTTTGTCGAATGGTACTTGTCCTTTATTGTGACAATTCCCATTTCAGTTCAAGAATAACATATGCAACATAACGTTGTAACGTTGTCATGACGTTCTAACGTTCCTGAATGATTTGAACATGTTGTCACTGTTTAAATGTACTCAGTGAATTTGAGATTGATTTAAACGGGGACCTGTATGACAATCATTGTTCATGAATCATTTGTATTGCAACCTGAGCTCAGGCGTGATTACCCGCTGAACTTAAGCATATCATTTAGCGGAGGA	AF480617.1	0.9962
140049	D9	Spiculopteragia asymmetrica	ATGTATAACACTGTTTGTCGAATGGTACTTGTCCTTTATTGTGACAATTCCCATTTCAGTTCAAGAATAACATATGCAACATAACGTTGTAACGTTGTCATGACGTTCTAACGTTCCTGAATGATTTGAACATGTTGTCACTGTTTAAATGTACTCAGTGAATTTGAGATTGATTTAAACGGGGACCTGTATGACAATCATTGTTCATGAATCATTTGTATTGCAACCTGAGCTCAGGCGTGATTACCCGCTGAACTTAAGCATATCATTTAGCGGAGGA	AF480617.1	0.9963
142322	E1	Spiculopteragia asymmetrica	TGTTTGTCGAATGGTACTTGTCCTTTATTGTGACAATTCCCATTTCAGTTCAAGAATAACATATGCAACATAACGTTGTAACGTTGTCATGACGTTCTAACGTTCCTGAATGATTTGAACATGTTGTCACTGTTTAAATGTACTCAGTGAATTTGAGATTGATTTAAACGGGGACCTGTATGACAATCATTGTTCATGAATCATTTGTATTGCAACCTGAGCTCAGGCGTGATTACCCGCTGAACTTAAGCATATCATTTAGCGGAGGA	AF480617.1	0.9961
142322	E2	Spiculopteragia asymmetrica	CTGTTTGTCGAATGGTACTTGTCCTTTATTGTGACAATTCCCATTTCAGTTCAAGAATAACATATGCAACATAACGTTGTAACGTTGTCATGACGTTCTAACGTTCCTGAATGATTTGAACATGTTGTCACTGTTTAAATGTACTCAGTGAATTTGAGATTGATTTAAACGGGGACCTGTATGACAATCATTGTTCATGAATCATTTGTATTGCAACCTGAGCTCAGGCGTGATTACCCGCTGAACTTAAGCATATCATTTAGCGGA	AF480617.1	0.9961
140032	F1	Spiculopteragia asymmetrica	CTGTTTGTCGAATGGTACTTGTCCTTTATTGTGACAATTCCCATTTCAGTTCAAGAATAACATATGCAACATAACGTTGTAACGTTGTCATGACGTTCTAACGTTCCTGAATGATTTGAACATGTTGTCACTGTTTAAATGTACTCAGTGAATTTGAGATTGATTTAAACGGGGACCTGTATGACAATCATTGTTCATGAATCATTTATATTGCAACCTGAGCTCAGGCGTGATTACCCGCTGAACTTAAGCATATCATTTAGCGGAGGA	AF480617.1	0.9922
140032	F6	Spiculopteragia asymmetrica	ACTGTTTGTCGAATGGTACTTGTCCTTTATTGTGACAATTCCCATTTCAGTTCAAGAATAACATATGCAACATAACGTTGTAACGTTGTCATGACGTTCTAACGTTCCTGAATGATTTGAACATGTTGTCACTGTTTAAATGTACTCAGTGAATTTGAGATTGATTTAAACGGGGACCTGTATGACAATCATTGTTCATGAATCATTTGTATTGCAACCTGAGCTCAGGCGTGATTACCCGCTGAACTTAAGCATATCATTTAGCGGAGGA	AF480617.1	0.9961
140032	F7	Spiculopteragia asymmetrica	GGTACTTGTCCTTTATTGTGACAATTCCCATTTCAGTTCAAGAATAACATATGCAACATAACGTTGTAACGTTGTCNTGACGTTCTAACGTTCCTGAATGATTTGAACATGTTGTCACTGTTTAAATGTACTCAGTGAATTTGAGATTGATTTAAACGGGGACCTGTATGACAATCATTGTTCATGAATCATTTGTATTGCAACCTGAGCTCAGGCGTGATTACCCGCTGAACTTAAGCATATCATTTAGCGGAGGA	AF480617.1	0.9918
14234	G1	Spiculopteragia asymmetrica	ACTGTTTGTCGAATGGTACTTGTCCTTTATTGTGACAATTCCCATTTCAGTTCAAGAATAACATATGCAACATAACGTTGTAACGTTGTCATGACGTTCTAACGTTCCTGAATGATTTGAACATGTTGTCACTGTTTAAATGTACTCAGTGAATTTGAGATTGATTTAAACGGGGACCTGTATGACAATCATTGTTCATGAATCATTTGTATTGCAACCTGAGCTCAGGCGTGATTACCCGCTGAACTTAAGCATATCATTTAGCGGAGGA	AF480617.1	0.9961
14234	G11	Spiculopteragia asymmetrica	TATGTATACACTGTTTGTCGAATGGTACTTGTCCTTTATTGTGACAATTCCCATTTCAGTTCAAGAATAACATATGCAACATAACGTTGTAACGTTGTCATGACGTTCTAACGTTCCTGAATGATTTGAACATGTTGTCACTGTTTAAATGTACTCAGTGAATTTGAGATTGATTTAAACGGGGACCTGTATGACAATCATTGTTCATGAATCATTTGTATTGCAACCTGAGCTCAGGCGTGATTACCCGCTGAACTTAAGCATATCATTTAGCGGAGGA	AF480617.1	0.9926
14234	G13	Spiculopteragia asymmetrica	ACTGTTTGTCGAATGGTACTTGTCCTTTATTGTGACAATTCCCATTTCAGTTCAAGAATAACATATGCAACATAACGTTGTAACGTTGTCATGACGTTCTAACGTTCCTGAATGATTTGAACATGTTGTCACTGTTTAAATGTACTCAGTGAATTTGAGATTGATTTAAACGGGGACCTGTATGACAATCATTGTTCATGAATCATTTGTATTGCAACCTGAGCTCAGGCGTGATTACCCGCTGAACTTAAGCATATCATTTAGCGGAGGA	AF480617.1	0.9961
14234	G15	Spiculopteragia asymmetrica	ACTGTTTGTCGAATGGTACTTGTCCTTTATTGTGACAATTCCCATTTCAGTTCAAGAATAACATATGCAACATAACGTTGTAACGTTGTCATGACGTTCTAACGTTCCTGAATGATTTGAACATGTTGTCACTGTTTAAATGTACTCAGTGAATTTGAGATTGATTTAAACGGGGACCTGTATGACAATCATTGTTCATGAATCATTTGTATTGCAACCTGAGCTCAGGCGTGATTACCCGCTGAACTTAAGCATATCATTTAGCGGAGGA	AF480617.1	0.9961
14234	G16	Spiculopteragia asymmetrica	ACTGTTTGTCGAATGGTACTTGTCCTTTATTGTGACAATTCCCATTTCAGTTCAAGAATAACATATGCAACATAACGTTGTAACGTTGTCATGACGTTCTAACGTTCCTGAATGATTTGAACATGTTGTCACTGTTTAAATGTACTCAGTGAATTTGAGATTGATTTAAACGGGGACCTGTATGACAATCATTGTTCATGAATCATTTGTATTGCAACCTGAGCTCAGGCGTGATTACCCGCTGAACTTAAGCATATCATTTAGCGGAGGA	AF480617.1	0.9961
14234	G17	Spiculopteragia asymmetrica	ATAACACTGTTTGTCGAATGGTACTTGTCCTTTATTGTGACAATTCCCATTTCAGTTCAAGAATAACATATGCAACATAACGTTGTAACGTTGTCATGACGTTCTAACGTTCCTGAATGATTTGAACATGTTGTCACTGTTTAAATGTACTCAGTGAATTTGAGATTGATTTAAACGGGGACCTGTATGACAATCATTGTTCATGAATCATTTGTATTGCAACCTGAGCTCAGGCGTGATTACCCGCTGAACTTAAGCATATCATTTAGCGGAGGA	AF480617.1	0.9963
14234	G2	Spiculopteragia asymmetrica	ACTGTTTTGTCGAATGGTACTTGTCCTTTATTGTGACAATTCCCATTTCAGTTCAAGAATAACATATGCAACATAACGTTGTAACGTTGTCATGACGTTCTAACGTTCCTGAATGATTTGAACATGTTGTCACTGTTTAAATGTACTCAGTGAATTTGAGATTGATTTAAACGGGGACCTGTATGACAATCATTGTTCATGAATCATTTGTATTGCAACCTGAGCTCAGGCGTGATTACCCGCTGAACTTAAGCATATCATTTAGCGGAGGA	AF480617.1	0.9923
14234	G3	Spiculopteragia asymmetrica	ATGTATACACTGTTTGTCGAATGGTACTTGTCCTTTATTGTGACAATTCCCATTTCAGTTCAAGAATAACATATGCAACATAACGTTGTAACGTTGTCATGACGTTCTAACGTTCCTGAATGATTTGAACATGTTGTCACTGTTTAAATGTACTCAGTGAATTTGAGATTGATTTAAACGGGGACCTGTATGACAATCATTGTTCATGAATCATTTGTATTGCAACCTGAGCTCAGGCGTGATTACCCGCTGAACTTAAGCATATCATTTAGCGGAG	AF480617.1	0.9925
14234	G4	Spiculopteragia asymmetrica	CACTGTTTGTCGAATGGTACTTGTCCTTTATTGTGACAATTCCCATTTCAGTTCAAGAATAACATATGCAACATAACGTTGTAACGTTGTCATGACGTTCTAACGTTCCTGAATGATTTGAACATGTTGTCACTGTTTAAATGTACTCAGTGAATTTGAGATTGATTTAAACGGGGACCTGTATGACAATCATTGTTCATGAATCATTTGTATTGCAACCTGAGCTCAGGCGTGATTACCCGCTGAACTTAAGCATATCATTTAGCGGAGGA	AF480617.1	0.9962
14234	G6	Spiculopteragia asymmetrica	TGTATAACACTGTTTGTCGAATGGTACTTGTCCTTTATTGTGACAATTCCCATTTCAGTTCAAGAATAACATATGCAACATAACGTTGTAACGTTGTCATGACGTTCTAACGTTCCTGAATGATTTGAACATGTTGTCACTGTTTAAATGTACTCAGTGAATTTGAGATTGATTTAAACGGGGACCTGTATGACAATCATTGTTCATGAATCATTTGTATTGCAACCTGAGCTCAGGCGTGATTACCCGCTGAACTTAAGCATATCATTTAGCGGAGGA	AF480617.1	0.9963
14234	G7	Spiculopteragia asymmetrica	ACTGTTTGTCGAATGGTACTTGTCCTTTATTGTGACAATTCCCATTTCAGTTCAAGAATAACATATGCAACATAACGTTGTAACGTTGTCATGACGTTCTAACGTTCCTGAATGATTTGAACATGTTGTCACTGTTTAAATGTACTCAGTGAATTTGAGATTGATTTAAACGGGGACCTGTATGACAATCATTGTTCATGAATCATTTGTATTGCAACCTGAGCTCAGGCGTGATTACCCGCTGAACTTAAGCATATCATTTAGCGGAGGAAAAGAAACTAAAAAANCCGCTG	AF480617.1	0.9961
